# Supplementary material for: Deciphering the Interplay: Thieno[2,3-b]pyridine’s Impact on Glycosphingolipid Expression, Cytotoxicity, Apoptosis, and Metabolomics in Ovarian Tumor Cell Lines
Source: Int J Mol Sci. 2024 Jun 25;25(13):6954. doi: 10.3390/ijms25136954 (PMC11241605; doi:10.3390/ijms25136954)
Supplement: Supplementary file 1 [file ijms-25-06954-s001.zip]

Archive with 1 entries (1 files):
- ijms-2997040-supplementary.pdf
